# Supplementary material for: Quantitative metrics for evaluating surgical dexterity using virtual reality simulations
Source: PLoS One. 2025 Mar 3;20(3):e0318660. doi: 10.1371/journal.pone.0318660 (PMC11875359; doi:10.1371/journal.pone.0318660)
Supplement: S4 File coffee.zip — Raw data related to coffee. (ZIP) [file pone.0318660.s004.zip]

Archive with 16 entries (15 files):
- coffee/
- __MACOSX/._coffee
- coffee/x_coffee-cut-1000.pickle
- __MACOSX/coffee/._x_coffee-cut-1000.pickle
- coffee/y_coffee-cut-800.pickle
- __MACOSX/coffee/._y_coffee-cut-800.pickle
- coffee/y_coffee-cut-200.pickle
- __MACOSX/coffee/._y_coffee-cut-200.pickle
- coffee/y_coffee-cut-400.pickle
- __MACOSX/coffee/._y_coffee-cut-400.pickle
- coffee/y_coffee-cut-1000.pickle
- __MACOSX/coffee/._y_coffee-cut-1000.pickle
- coffee/x_coffee-cut-800.pickle
- __MACOSX/coffee/._x_coffee-cut-800.pickle
- coffee/y_coffee-cut-600.pickle
- __MACOSX/coffee/._y_coffee-cut-600.pickle
