# Supplementary material for: Quantitative metrics for evaluating surgical dexterity using virtual reality simulations
Source: PLoS One. 2025 Mar 3;20(3):e0318660. doi: 10.1371/journal.pone.0318660 (PMC11875359; doi:10.1371/journal.pone.0318660)
Supplement: S5 File yoe.zip — Raw data related to years of experience. (ZIP) [file pone.0318660.s005.zip]

Archive with 16 entries (15 files):
- yoe/
- __MACOSX/._yoe
- yoe/y_yoe-cut-600.pickle
- __MACOSX/yoe/._y_yoe-cut-600.pickle
- yoe/x_yoe-cut-800.pickle
- __MACOSX/yoe/._x_yoe-cut-800.pickle
- yoe/y_yoe-cut-1000.pickle
- __MACOSX/yoe/._y_yoe-cut-1000.pickle
- yoe/x_yoe-cut-1000.pickle
- __MACOSX/yoe/._x_yoe-cut-1000.pickle
- yoe/y_yoe-cut-400.pickle
- __MACOSX/yoe/._y_yoe-cut-400.pickle
- yoe/y_yoe-cut-800.pickle
- __MACOSX/yoe/._y_yoe-cut-800.pickle
- yoe/y_yoe-cut-200.pickle
- __MACOSX/yoe/._y_yoe-cut-200.pickle
