# Supplementary material for: Quantitative metrics for evaluating surgical dexterity using virtual reality simulations
Source: PLoS One. 2025 Mar 3;20(3):e0318660. doi: 10.1371/journal.pone.0318660 (PMC11875359; doi:10.1371/journal.pone.0318660)
Supplement: S6 File role.zip — Raw data related to roles. (ZIP) [file pone.0318660.s006.zip]

Archive with 16 entries (15 files):
- role/
- __MACOSX/._role
- role/y_role-cut-600.pickle
- __MACOSX/role/._y_role-cut-600.pickle
- role/x_role-cut-800.pickle
- __MACOSX/role/._x_role-cut-800.pickle
- role/y_role-cut-800.pickle
- __MACOSX/role/._y_role-cut-800.pickle
- role/x_role-cut-1000.pickle
- __MACOSX/role/._x_role-cut-1000.pickle
- role/y_role-cut-200.pickle
- __MACOSX/role/._y_role-cut-200.pickle
- role/y_role-cut-1000.pickle
- __MACOSX/role/._y_role-cut-1000.pickle
- role/y_role-cut-400.pickle
- __MACOSX/role/._y_role-cut-400.pickle
